# Supplementary material for: NK Cell-Dependent Antibody-Mediated Immunotherapy Is Improved In Vitro and In Vivo When Combined with Agonists for Toll-like Receptor 2 in Head and Neck Cancer Models
Source: Int J Mol Sci. 2021 Oct 14;22(20):11057. doi: 10.3390/ijms222011057 (PMC8541276; doi:10.3390/ijms222011057)
Supplement: Supplementary file 1 [file ijms-22-11057-s001.zip]

Archive with 1 entries (1 files):
- ijms-1410136-supplementary.pdf
